# Supplementary material for: New Frontiers in the Pathophysiology of Hypertensive Pregnancy Disorders: A Systematic Review of Molecular Insights into Preeclampsia
Source: Curr Issues Mol Biol. 2026 Mar 10;48(3):294. doi: 10.3390/cimb48030294 (PMC13025347; doi:10.3390/cimb48030294)
Supplement: Supplementary file 1 [file cimb-48-00294-s001.zip › Supplementary File S2.xlsx]

## Sheet: Sheet1
RecordID	Year	Journal	Title	DOI	Main Mechanism Identified	Secondary Mechanism Identified	Compartment	Timing	Assay Validity	Overall Risk of Bias
REPRESENTATIVE PRIMARY STUDIES INCLUDED REGARDING ANGIOGENETIC DYSREGULATION AND ENDOTHELIAL INJURY MECHANISM
2023_SOOBRYAN_EJOG_MIR_ANGIOGENIC	2023	European Journal of Obstetrics & Gynecology and Reproductive Biology	The role and expression of pro/antiangiogenic factors and microRNAs in gestational hypertension and pre-eclampsia	10.1016/j.ejogrb.2023.09.012	Angiogenetic dysregulation/ Endothelial injury mechanism	Compensatory angiogenesis/ endothelial repair	Maternal serum	Mid–late pregnancy (≈21–>34 weeks GA)	RT-qPCR with U6 and β-actin controls (SYBR Green); Extractions via standard kits	Low–Moderate (small n, cross-sectional)
2016_BURKE_JCI_sFLT1_eNOS_PATHWAY	2016	Journal of Clinical Investigation	Soluble fms-like tyrosine kinase 1 promotes angiotensin II sensitivity in preeclampsia	10.1172/JCI83918	Anti-angiogenic/ Endothelial dysfunction	Therapeutic modulation pathway	HUVECs; human placenta	Translational (cell + animal + placenta)	Radiotelemetry, IHC, Western, functional vascular assays	Low–Moderate
2016_WANG_PLACENTA_HTRA4_ENDOTHELIUM	2016	Placenta	High levels of HtrA4 observed in preeclamptic circulation drastically alter endothelial gene expression and induce inflammation in HUVECs	10.1016/j.placenta.2016.09.003	Angiogenetic dysregulation/ Endothelial injury mechanism	Endothelial inflammation/coagulation	Human endothelial cells (HUVECs)	Exposure levels modeled on early-onset PE sera	PCR array, RT-qPCR, ELISA/cytokine arrays	Low–Moderate
2017_FENG_ONCOTARGET_AAT_SMAD2_ID4	2017	Oncotarget	Alpha-1-antitrypsin functions as a protective factor in preeclampsia through activating Smad2 and inhibitor of DNA-binding 4	10.18632/oncotarget.22607	Inflammation/ Angiogenesis	Oxidative stress defense/ apoptosis	HUVECs; trophoblasts; human placenta	Translational (cell + animal + placenta at delivery)	Multi-assay molecular validation	Low–Moderate
2015_HOLOBOTOVSKYY_SCI_TRANSL_MED_RGS5_PREECLAMPSIA	2015	Science Translational Medicine	Regulator of G protein signaling 5 is a determinant of gestational hypertension and preeclampsia	10.1126/scitranslmed.aaa5038	Vascular signaling/ endothelial dysfunction	PPAR regulation	Maternal vasculature; human vessels	Gestation (mouse); term/near-term human samples	Vascular physiology; histology; molecular assays	Low–Moderate
2022_THAN_PLACENTA_4SUBCLASSES	2022	Placenta	Early pathways, biomarkers, and four distinct molecular subclasses of preeclampsia: the intersection of clinical, pathological, and high-dimensional biology studies	10.1016/j.placenta.2022.03.009	Angiogenic dysregulation	Inflammatory/ Immune dysregulation	Maternal plasma proteome; placental transcriptome (human)	Early pregnancy longitudinal to diagnosis	Aptamer proteomics + transcriptomics; cross-cohort validation	Low–Moderate
2023_ADMATI_MED_SCRNA_PREECLAMPSIA	2023	Med, 4:687–709	Two distinct molecular faces of preeclampsia revealed by single-cell transcriptomics	10.1016/j.medj.2023.07.005	Angiogenic imbalance	Inflammatory activation	Human placenta (10 early-PE, 7 late-PE, 9 controls)	24–40 weeks (term and preterm)	Single-cell/single-nucleus RNA-seq + in situ validation	Low
2023_CAMPBELL_COMMUNBIOL_DECONVOLUTION	2023	Communications Biology	Placental cell type deconvolution reveals that cell proportions drive preeclampsia gene expression differences	10.1038/s42003-023-04623-6	Angiogenic dysregulation	Mitochondrial & ribosomal dysfunction (core pathway defect)	Human placenta (single-cell + bulk RNA-seq, n = 330 datasets)	Term placentas from PE and controls		Low
2020_CRONQVIST_PLACENTA_STBEV_CME	2020	Placenta	Placental syncytiotrophoblast extracellular vesicles enter primary endothelial cells through clathrin-mediated endocytosis	10.1016/j.placenta.2020.07.006	Endothelial vesicular trafficking	Inflammatory endothelial activation (ICAM‑1 modulation; ASA effect)	Ex vivo placental STBEVs; primary endothelial cells (HCAECs)	Term placentas (delivery)	Pharmacologic inhibitor panel; uptake assays; ICAM‑1 readouts ± aspirin	Moderate
2021_ARMISTEAD_HYPERTENSION_PPARγ_GCM1_sFLT1	2021	Hypertension	Induction of the PPARγ–GCM1 Syncytialization Axis Reduces sFLT1 in the Preeclamptic Placenta	10.1161/HYPERTENSIONAHA.121.17267	Transcriptional regulation of angiogenesis (PPARγ → GCM1 → sFLT1)	Pharmacologic modulation	Human placental villous explants (first trimester and sPE); term/GA-matched tissue	First trimester (10–12 wks) and late gestation (31–37 wks)	PPARγ agonist/antagonist + siGCM1; ELISA/WB/qPCR readouts	Low–moderate (Reason: limited sample sizes but robust pharmacologic and genetic perturbations in human explants)
2017_KAITUULINO_HYPERTENSION_ATF3_sFLT1_sENG	2017	Hypertension	Activating Transcription Factor 3 Is Reduced in Preeclamptic Placentas and Negatively Regulates sFlt‑1, Soluble Endoglin, and Proinflammatory Cytokines in Placenta	10.1161/HYPERTENSIONAHA.117.09548	Transcription regulation under hypoxia	Vesicular export regulation	Human placenta; primary trophoblasts; explants; HUVECs	Early‑onset PE (<34 wks)	ATF3 siRNA; NF‑κB reporter; sFlt‑1/sEng ELISA; cargo protein assays	Low–Moderate
2015_SINGH_JCEM_HTRA4_ENDOTHELIAL_PATHWAY	2015	Journal of Clinical Endocrinology & Metabolism	Human HtrA4 expression is restricted to the placenta, significantly up-regulated in early-onset preeclampsia, and high levels of HtrA4 cause endothelial dysfunction	10.1210/jc.2014-3969	Protease signaling/ Endothelial dysfunction	Placental biomarker/ Early-onset preeclampsia	Placenta (villous trophoblast); maternal endothelium (HUVECs)	Early-onset PE (≤34 weeks)	rHtrA4 functional endothelial assays (tube, permeability, IF)	Low–Moderate
2025_CHEN_JPM_PE_FGR_RNAseq	2025	Journal of Perinatal Medicine	Differentially expressed genes in the placentas with pre‑eclampsia and fetal growth restriction using RNA sequencing and verification	10.1515/jpm-2025-0025	Angiogenic / hypoxia	Endothelial / ECM remodeling	Placenta (villous tissue)	Third trimester (PE+FGR)	No – omics + qPCR + clinical correlation	Low
REPRESENTATIVE SECONDARY STUDIES INCLUDED REGARDING ANGIOGENETIC DYSREGULATION AND ENDOTHELIAL INJURY MECHANISM
2021_CHENG_COMM_BIOL_GPER_YAP_ANGPTL4	2021	Communications Biology	G protein-coupled estrogen receptor stimulates human trophoblast cell invasion via YAP-mediated ANGPTL4 expression	10.1038/s42003-021-02816-5	Hormonal/estrogen signaling	Trophoblast invasion/ angiogenic regulation	Primary trophoblasts, HTR-8/SVneo; human placental tissue and maternal serum	Second–third trimester cohorts (20 PE vs 20 controls)	RNA-seq, qPCR, WB, ELISA, IHC; replicated functional assays	Low–moderate (Reason: good sample size and multi-assay validation; single-center and in vitro limitations)
2024_WANG_GUTMICROBES_TMAO	2024	Gut Microbes	Gut microbiota-derived trimethylamine N-Oxide: a novel target for the treatment of preeclampsia	10.1080/19490976.2024.2311888	Complement regulation failure	Angiogenetic dysregulation/ endothelial injury	Feces, serum, placenta (human); HUVEC; HTR-8/Svneo	Third trimester (38 PE vs 29 NP human cohort)	16S rRNA sequencing, LC–MS metabolomics, FMT, L-NAME PE model, ROS assays, WB, IHC, migration & angiogenesis assays	Low–Moderate
2024_HAN_JMFNM_IL6_PROTEOMICS	2024	J Matern-Fetal Neonatal Med	Tandem mass tag-based proteomics analysis reveals the mechanism underlying the interleukin-6-mediated regulation of trophoblast function in preeclampsia	10.1080/14767058.2024.2397015	Cytokine signaling	Angiogenic modulation	Placenta (PE vs control); HTR-8/SVneo; HUVEC	Late pregnancy (>34 wks)	Proteomics validated + functional replication	Low–Moderate
2023_GRIMALDI_HYPERTENSION_PPARg_HO1	2023	Hypertension	Rosiglitazone-mediated activation of PPARγ restores HO1 expression in the human preeclamptic placenta	10.1161/HYPERTENSIONAHA.123.21645	PPARγ nuclear receptor cytoprotection	HO-1 antioxidant/angiogenic axis restoration	Human placental villi (PE vs controls); BeWo trophoblast hypoxia–reoxygenation model	Term and first trimester (delivery/explants)	Multi-assay replication (RNA-seq, WB, ELISA HO-1); dose–response consistency	Low
REPRESENTATIVE PRIMARY STUDIES INCLUDED REGARDING EPIGENETIC AND NON-CODING RNA REGULATION MECHANISMS
2025_CHEN_TJOG_PHLDA2_METHYLATION	2025	Taiwanese Journal of Obstetrics & Gynecology	PHLDA2 expression and promoter methylation in placental trophoblasts: Associations with preeclampsia development	10.1016/j.tjog.2025.01.006	Epigenetic/ Imprinted Gene Dysregulation	Trophoblast proliferation and Apoptosis control	Placenta (cyto- and extravillous trophoblasts); serum	Delivery (third trimester)	IHC, qPCR, WB, pyrosequencing, CCK8, Annexin-V/PI	Low
2024_CHEN_BMCPREG_LNCRNA_NETWORK	2024	BMC Pregnancy and Childbirth	Establishment of a placental lncRNA–mRNA expression network for early-onset preeclampsia	10.1186/s12884-024-06481-4	ncRNA / epigenetic	Trophoblast / placental development	Placenta; HTR-8 trophoblasts	Early-onset PE (<34 wks)	RNA-seq, WGCNA, qRT-PCR, CCK-8	Low–Moderate
2023_CHEN_MOLMED_METTL3_TMBIM6	2023	Mol Med	Methyltransferase-like 3 aggravates endoplasmic reticulum stress in preeclampsia by targeting TMBIM6 in YTHDF2-dependent manner	10.1186/s10020-023-00604-x	m6A epitranscriptomic modification	Apoptosis	Placenta + HTR-8/SVneo + rat	Mid–late	Validated in vivo functional rescue	Low
2024_WANG_CLINEPIGEN_IMPRINTING	2024	Clinical Epigenetics	Methylation alterations of imprinted genes in different placental diseases	10.1186/s13148-024-01738-3	ncRNA / epigenetic	Trophoblast / placental development	Placenta; cord blood	Delivery	Bisulfite sequencing PCR, qRT-PCR, ELISA	Low–Moderate
2015_TANG_MOLHUMREP_HLAG_METHYLATION	2015	Molecular Human Reproduction	Hypermethylation of the HLA-G promoter is associated with preeclampsia	10.1093/molehr/gav037	Epigenetic regulation/ Immune tolerance	Trophoblast invasion/ Hypoxia response	Placental trophoblasts; maternal serum (sHLA-G)	PE placentas at delivery	Bisulfite pyrosequencing; RT-qPCR; IHC; ELISA	Low–Moderate
REPRESENTATIVE SECONDARY STUDIES INCLUDED REGARDING EPIGENETIC AND NON-CODING RNA REGULATION MECHANISMS
2024_LIU_BMC_MI223_NLRP3	2024	BMC Pregnancy and Childbirth	MicroRNA-223-3p downregulates the inflammatory response in preeclampsia placenta via targeting NLRP3	10.1186/s12884-024-06371-9	Immune / inflammation/ Epigenetic	Epigenetic	Placenta; HTR-8 trophoblasts	Delivery	qPCR, WB, IHC, dual-luciferase, ELISA	Low–Moderate
2022_YOSHIZAWA_JCM_MG828507_FLT1	2022	Journal of Clinical Medicine	Characterization of the MG828507 lncRNA Located Upstream of the FLT1 Gene as an Etiology for Pre-Eclampsia	10.3390/jcm11154603	Angiogenic/Epigenetic	Epigenetic	Human placenta; HTR-8 trophoblast cells (functional assays)	Severe PE (≈32–36 weeks)	Standard RNA-seq validation; cell-based functional tests	Moderate
2024_COOKE_HYPERTENSION_tRFs_EV	2024	Hypertension	Differential 5′-tRNA Fragment Expression in Circulating Preeclampsia Syncytiotrophoblast Vesicles Drives Macrophage Inflammation	10.1161/HYPERTENSIONAHA.123.22292	Immune / inflammation/ Epigenetic	Epigenetic	Placental EVs; maternal plasma; macrophages; endothelial cells	Early-onset PE	Small-RNA-seq, qPCR, EV immuno-capture; macrophage and EC assays	Low–Moderate
2024_RAMOS_FRONTIMMUN_EV_NETS	2024	Frontiers in Immunology	Circulating extracellular vesicles and neutrophil extracellular traps contribute to endothelial dysfunction in preeclampsia	10.3389/fimmu.2024.1488127	Immune / inflammation/ Epigenetic	Epigenetic/ Redox imbalance	Maternal serum; endothelial cells; neutrophils	Third trimester	EV/NET isolation & characterization; IF markers; functional assays	Low–Moderate
REPRESENTATIVE PRIMARY STUDIES INCLUDED REGARDING OXIDATIVE/REDOX IMBALANCE AND MITHOCONDRIAL DYSFUNCTION MECHANISMS
2025_LIU_MEDICINE_OS_PATHWAYS	2025	Medicine (Baltimore)	Identification of potential biomarkers associated with oxidative stress in the pathogenesis of pre-eclampsia	10.1097/MD.0000000000041784	Oxidative / redox	MAPK/HIF-1/PI3K-Akt-signaling	Placenta (third trimester)	Delivery	limma/edgeR, STRING/CytoHubba/MCODE	Low
2023_CHEN_ANALYCELLPATH_GSTP1_ROS	2023	Analytical Cellular Pathology	Hypoxia‑Induced GSTP1 Exerts Protective Effects on Trophoblasts via Inhibiting Reactive Oxygen Species Accumulation	10.1155/2023/9391252	Oxidative stress / Redox homeostasis	Signal transduction / STAT3 activation	Human first‑trimester villi; JEG‑3 trophoblasts	Early pregnancy hypoxic phase	Orthogonal readouts; pharmacologic inhibition	Moderate
2023_ZHOU_JARG_PRDX1	2023	J Assist Reprod Genet	Effect of peroxiredoxin 1 on trophoblast function via autophagy and oxidative stress in preeclampsia	10.1007/s10815-023-02820-0	Antioxidant regulation	Autophagy–apoptosis interaction	Placenta + HTR-8/SVneo	Term	Replicated assays	Low–Moderate
2024_LEKVA_JIM_TUG1_FERROPTOSIS	2024	Journal of Internal Medicine	Increased ferroptosis in leukocytes from preeclamptic women involving the long non-coding taurine upregulated gene 1 (TUG1)	10.1111/joim.13732	Oxidative / heme (ferroptosis)	Immune / inflammation	Maternal leukocytes; plasma	Prospective (14–38 weeks)	qRT-PCR; oxidative/iron biomarkers; cytokines	Low–Moderate
2022_ABDELKHALIK_JARG_FERROPTOSIS_PANX1_TLR4	2022	Journal of Assisted Reproduction and Genetics	Novel insights into the SLC7A11-mediated ferroptosis signaling pathways in preeclampsia patients: identifying pannexin 1 and toll-like receptor 4 as innovative prospective diagnostic biomarkers	10.1007/s10815-022-02443-x	Ferroptosis/ Oxidative stress axis	Immune/ Inflammatory cross-signaling	Human placenta and maternal serum	Third trimester	RT-qPCR/ELISA/biochemical assays with appropriate statistics	Low–Moderate
2023_ACKERMAN_HYPERTENSION_WGCNA_EOPE	2023	Hypertension	Transcriptomics-Based Subphenotyping of the Human Placenta Enabled by Weighted Correlation Network Analysis in Early-Onset Preeclampsia With and Without Fetal Growth Restriction	10.1161/HYPERTENSIONAHA.122.20807	Metabolic/glycolytic reprogramming (hypoxia-linked)	Hypoxia& HIF-1 signaling	Human placenta: villous tissue and decidua basalis	EOPE (<34 wks) at delivery; external validation datasets	FDR‑controlled DESeq2; WGCNA with module replication; ROC/AUC and cross‑dataset validation	Low–Moderate
2025_TOSSETTA_PLACENTA_NNMT	2025	Placenta	NNMT expression in preeclampsia: analyses on placental tissues and cell lines	10.1016/j.placenta.2025.09.017	Oxidative and metabolic stress	Inflammatory NF-κB signaling	Placenta (cyto- and syncytiotrophoblasts, fetal endothelium); HTR-8/SVneo and BeWo trophoblast cell lines	Third trimester (PE vs gestational-age–matched controls)	IHC, Western blot, qRT-PCR, NF-κB phosphorylation assays, hypoxia chambers, TNF-α stimulation, replicate controls	Low
2019_COVARRUBIAS_AJP_AP39_MITO_HIF_sFLT1	2019	American Journal of Pathology	AP39, a modulator of mitochondrial bioenergetics, reduces anti‑angiogenic response and oxidative stress in hypoxia‑exposed trophoblasts: relevance for preeclampsia pathogenesis	10.1016/j.ajpath.2018.09.007	Mithocondrial oxidative stress-> anti-angiogenessis	Bioenergetic modulation/ H2S signaling	Placental syncytiotrophoblast (human); primary trophoblasts	Delivery tissues; 18 h hypoxia in vitro	IHC/IF, EM COX histochemistry, WB, ELISA, ROS dyes	Low–Moderate
2024_ZHANG_FRONTENDO_VASCULAR_TRANSCRIPTOME	2024	Frontiers in Endocrinology	Transcriptomic profiling with vascular tension analyses reveals molecular targets and phenotypes in preeclamptic placental vasculature	10.3389/fendo.2024.1487549	Oxidative / redox	Immune / inflammation	Placental microvessels	Delivery	RNA-seq + qPCR; organ bath vascular assays	Low–Moderate
2023_XU_BMC_PREGNANCY_FTMT	2023	BMC Pregnancy and Childbirth, 23:131	FtMt reduces oxidative stress-induced trophoblast cell dysfunction via the HIF-1α/VEGF signaling pathway		Mitochondrial oxidative-stress regulation	HIF-1α/VEGF angiogenic signaling	Placenta (PE vs control) + HTR-8/SVneo trophoblasts	Term PE		Moderate
REPRESENTATIVE SECONDARY STUDIES INCLUDED REGARDING OXIDATIVE/REDOX IMBALANCE AND MITHOCONDRIAL DYSFUNCTION MECHANISMS
2025_LU_PLACENTA_NETS_HMGB1	2025	Placenta	NETs exacerbate placental inflammation and injury through high mobility group protein B1 during preeclampsia	10.1016/j.placenta.2024.12.006	Immune / inflammation/ Redox	Oxidative / redox	Maternal serum; placenta; trophoblast cells	Delivery	WB, IHC/IF, ROS, qPCR, functional migration/invasion assays	Low–Moderate
2024_RAMOS_FRONTIMMUN_EV_NETS	2024	Frontiers in Immunology	Circulating extracellular vesicles and neutrophil extracellular traps contribute to endothelial dysfunction in preeclampsia	10.3389/fimmu.2024.1488127	Immune / inflammation/ Redox	Epigenetic/ Redox imblanace	Maternal serum; endothelial cells; neutrophils	Third trimester	EV/NET isolation & characterization; IF markers; functional assays	Low–Moderate
2022_FENG_FRONTGEN_STEROID_PATHWAY	2022	Frontiers in Genetics	A comprehensive analysis of metabolomics and transcriptomics to reveal major metabolic pathways and potential biomarkers of human preeclampsia placenta	10.3389/fgene.2022.1010657	Endocrine/steroid hormone biosynthesis dysregulation/ Redox	Oxidative stress	Human placenta (maternal side)	Near-term severe PE (≈35–36 weeks)	Untargeted LC–MS/MS metabolomics; RNA-seq; network and enrichment analyses with validation	Moderate
2021_VANGRIEKEN_REPROSCI_MITO_DYSFUNCTION	2021	Reproductive Sciences	Placental Mitochondrial Abnormalities in Preeclampsia	10.1007/s43032-021-00464-y	Mitochondrial biogenesis impairment (PGC-1α/β–NRF1–TFAM ↓)	Oxidative stress and metabolic shift	Placental villous tissue (whole-tissue homogenates)	Term delivery (PE ~33±3 wks; controls ~39±1 wks; GA effect controlled)	Enzyme assays + qPCR + WB with internal controls; triplicates	Moderate (Reason: observational human tissue study without perturbation; multi-level consistency supports mechanistic inference)
REPRESENTATIVE PRIMARY STUDIES INCLUDED REGARDING IMMUNE, INFLAMMATORY AND COMPLEMENT MECHANISMS
2018_ITO_BMCGENETICS_NECTIN4_NKCYTOTOXICITY	2018	BMC Medical Genetics	Potential role for nectin‑4 in the pathogenesis of pre‑eclampsia: a molecular genetic study	10.1186/s12881-018-0681-y	Immune	Trophoblast junctional regulation	Placental villi & EVT; HTR‑8/SVneo; NK‑92MI cells	Mean GA ≈33 weeks (delivery)	RT‑qPCR, Western, IHC, NK cytotoxicity assay, gene sequencing	Low–Moderate
2020_SEAMON_FRONTIMMUN_ERAP1_ERAP2	2020	Frontiers in Immunology	The Differential Expression of ERAP1/ERAP2 and Immune Cell Activation in Pre-eclampsia	10.3389/fimmu.2020.00396	Immune	Renin-angiotensin interaction hypothesis	Placenta; maternal PBMCs; trophoblast cell line	Delivery; first-trimester baseline group	Multiparameter flow cytometry; array validation	Moderate
2020_SILVA_FRONTIMMUN_NLRP3_CRYSTALS	2020	Frontiers in Immunology	Cholesterol Crystals and NLRP3-Mediated Inflammation in the Uterine Wall Decidua in Normal and Preeclamptic Pregnancies	10.3389/fimmu.2020.564712	Inflammatory	Maternal–fetal immune crosstalk amplification	Decidual tissue/explants; trophoblasts & leukocytes	Delivery (third trimester)	Polarized light/SHG imaging; automated quantification; immunostaining; ELISA	Low–Moderate
2022_NUNES_HUMIMM_VITD_NLRP3	2022	Human Immunology	Vitamin D decreases expression of NLRP1 and NLRP3 inflammasomes in placental explants from women with preeclampsia cultured with hydrogen peroxide	10.1016/j.humimm.2021.10.002	Inflammatory/ Immune signaling	Oxidative stress	Placental villous explants (ex vivo human tissue)	Third trimester PE (≈30–39 weeks)	mRNA + protein + cytokine assays with replicates; dose-controlled	Moderate (Reason: small sample size and ex vivo dependence, but multi-modal endpoints support causality)
2021_ZHAO_IID_USP14_MAPK_NFKB	2021	Immunity, Inflammation and Disease	Inhibiting USP14 ameliorates inflammatory responses in trophoblast cells by suppressing MAPK/NF-κB signaling	10.1002/iid3.465	Inflammatory/ NF-kB siganling	MAPK stress pathway	Placenta (PE vs normotensive); human trophoblast cells (H/R model)	Third trimester (delivery)	qPCR/WB/IF; cytokine ELISA; replicate functional assays; appropriate controls	Moderate (Reason: small cohort and cell-model dependence; lacks in vivo confirmation despite strong perturbation/rescue)
2024_YASMIN_FIMMUN_FACTORH	2024	Front Immunol	Protective role of complement factor H against the development of preeclampsia	10.3389/fimmu.2024.1351898	Complement regulation	STBM-mediated FH sequestration	Placenta + sera + primary placental DECs/DSCs	1st & 3rd trimester	High reproducibility (n>90)	Low–Moderate
2025_HU_BMC_C3AR1	2025	BMC Pregnancy and Childbirth	C3AR1 as a target for preeclampsia: from bioinformatics and network pharmacology to experimental validation	10.1186/s12884-025-07221-y	Complement / immune–inflammatory signaling	Trophoblast invasion	Placenta (villous trophoblast) + HTR-8/SVneo cells	≤34 weeks (early-onset PE)	IHC, qRT-PCR, Western blot, GSEA/KEGG enrichment, CCK-8, Transwell invasion, apoptosis assays	Low
REPRESENTATIVE SECONDARY STUDIES INCLUDED REGARDING IMMUNE, INFLAMMATORY AND COMPLEMENT MECHANISMS
2019_CHEN_MMR_miR210_FOXP3	2019	Molecular Medicine Reports	Contribution of regulatory T cells to immune tolerance and association of microRNA-210 and Foxp3 in preeclampsia	10.3892/mmr.2018.9733	Epigenetic/ Post-transcriptional regulation	Immune tolerance pathway	Peripheral blood; placental tissue	Late pregnancy (≥34–36 wks)	ELISA, flow cytometry, RT‑qPCR, Western	Low–Moderate
2019_HU_MMR_miR144_COX2	2019	Molecular Medicine Reports	MicroRNA-144-3p may participate in the pathogenesis of preeclampsia by targeting COX-2	10.3892/mmr.2019.10150	Epigenetic/ miRNA regulation	Prostaglandin/inflammatory signaling dysregulation	Placental chorionic villi; HTR‑8/SVneo trophoblasts	Third trimester (delivery)	ISH, IHC, RT‑qPCR, dual-luciferase, Western blot	Low
2021_ZHAO_MOLMED_MIR135_PCSK6_NLRP3	2021	Molecular Medicine	Up-regulation of microRNA-135 or silencing of PCSK6 attenuates inflammatory response in preeclampsia by restricting NLRP3 inflammasome	10.1186/s10020-021-00335-x	miRNA regulation	Inflammasome activation	Placenta; HTR-8/SVneo and HPT-8 trophoblast cells	Third trimester (≈37 weeks)	qPCR/WB/ELISA; replicated functional assays; appropriate controls	Moderate (Reason: single-center and cell-model limitations, balanced by strong rescue design)
2023_SU_HYPERPREG_MIR494_SIRT1	2023	Hypertension in Pregnancy	MiRNA‑494 induces trophoblast senescence by targeting SIRT1	10.1080/10641955.2023.2219774	Epigenetic / miRNA regulation	Oxidative / Inflammatory stress	Human placentas; HTR‑8/SVneo trophoblasts	Third trimester (severe PE)	Standard miRNA target validation + phenotypic rescue	Moderate
2023_BARAK_BMCMED_MULTIOMICS	2023	BMC Medicine,	Integrated unbiased multiomics defines disease-independent placental clusters in common obstetrical syndromes	10.1186/s12916-023-03054-8	Angiogenic and vascular imbalance	Inflammation and immune activation	Human placentas (PE, FGR ± HDP, sPTD, controls)	Delivery		Low
2022_DING_FRONTGEN_FERROPTOSIS	2022	Frontiers in Genetics	Ferroptosis-related gene expression in the pathogenesis of preeclampsia	10.3389/fgene.2022.927869	Ferroptosis/oxidative stress imbalance	IL-6/p53 inflammatory-redox signaling	Human placenta (villous trophoblasts)	Third trimester placentas	Microarray analysis (GEO) + independent immuno-validation	Moderate
REPRESENTATIVE PRIMARY STUDIES INCLUDED REGARDING TROPHOBLAST INVASION, DIFFERENTIATION AND PLACENTAL REMODELLING MECHANISM
2022_LI_MOLHUMREP_ADAMDEC1_THBS1_CAMP	2022	Molecular Human Reproduction	The roles of ADAMDEC1 in trophoblast differentiation during normal pregnancy and preeclampsia	10.1093/molehr/gaac014	Remodelling	Signal transduction (cAMP pathway)	Human placenta; primary CTBs; BeWo and JEG-3 trophoblast models	Term placentas	qPCR/WB/IF; functional fusion assays; multi-dataset screening	Low–Moderate
2017_XIAO_ATVB_ADAMTS13	2017	Arteriosclerosis, Thrombosis, and Vascular Biology	Expression of ADAMTS13 in normal and abnormal placentae and its potential role in angiogenesis and placenta development	10.1161/ATVBAHA.117.309735	Trophoblast invasion	Endothelial/ Thrombotic homeostasis	Placental trophoblasts; villous endothelium; human placenta	Highest in 1st trimester; reduced in severe PE	qPCR, Western, FRETS-VWF73 activity, migration/invasion/tube assays	Low–Moderate
2023_JIN_PLACENTA_CLDN1	2023	Placenta 140	Downregulation of CLDN1 impairs trophoblast invasion and endovascular trophoblast differentiation in early-onset preeclampsia	10.1016/j.placenta.2023.07.010	Trophoblast invasion	enEVT differentiation failure	EOPE placentas + HTR-8/SVneo	28–34 wks	Western blot + IHC validated	Low
2021_JIN_RBE_MI3935_TRAF6_RGS2	2021	Reproductive Biology and Endocrinology	MicroRNA-3935 promotes human trophoblast cell epithelial-mesenchymal transition through TRAF6/RGS2 axis	10.1186/s12958-021-00817-x	Remodelling	Epigenetic DNA methylation	Placenta; HTR-8/SVneo trophoblasts; maternal serum	29–40 weeks GA	qPCR/WB/IF; methylation assays; triplicate functional assays	Moderate (Reason: modest cohort size and in vitro scope, though mechanistic chain is comprehensively validated)
2019_ZHAO_MSM_VIMAS1_EMT	2019	Medical Science Monitor	Long Noncoding RNA VIM Antisense RNA 1 (VIM-AS1) Plays an Important Role in Development of Preeclampsia by Regulation of EMT	10.12659/MSM.916601	Trophoblast invasion/ placental remodelling	Hypoxia–lncRNA interaction	Placenta; HTR-8/SVneo trophoblasts	Delivery (graded severity)	qPCR/WB; functional assays; hypoxia model controls	Low–Moderate
2024_LI_MOLMED_ITGB3_TROPHOBLAST	2024	Molecular Medicine	ITGB3 is reduced in pregnancies with preeclampsia and its influence on biological behavior of trophoblast cells	10.1186/s10020-024-01050-z	Trophoblast / placental development	Oxidative stress/ Integrin interactome	Placenta; HTR-8 trophoblasts	Delivery	IHC, qPCR, WB; CCK-8, Transwell, EdU, Annexin V	Low–Moderate
2021_PERLMAN_REPRO_HYPOXIA_NOTCH_TROPHOBLAST	2021	Reproduction	Implications for Preeclampsia: Hypoxia-Induced Notch Promotes Trophoblast Migration	10.1530/REP-20-0483	Hypoxia–Notch signaling drives trophoblast migration	Trophoblast motility and placental remodeling	HTR-8/SVneo trophoblasts; CVS tissues; placental samples	Early placentation (1st–2nd trimester) and third-trimester validation	RNA-seq + qPCR/WB/IF; replicated migration/invasion assays	Low–moderate (Reason: strong functional inhibition evidence with limited clinical n and model constraints)
REPRESENTATIVE SECONDARY STUDIES INCLUDED REGARDING TROPHOBLAST INVASION, DIFFERENTIATION AND PLACENTAL REMODELLING MECHANISM
2019_XIE_AJH_HDAC9_TIMP3	2019	American Journal of Hypertension	Dysregulation of HDAC9 represses trophoblast cell migration and invasion through TIMP3 activation in preeclampsia	10.1093/ajh/hpz006	Epigenetic histone deacetylation (HDAC9)	Matrix remodeling and invasion control	Placental villi; HTR‑8/SVneo trophoblasts	Third trimester (≈37 weeks)	qRT‑PCR, Western, IHC, Transwell, ChIP‑qPCR, zymography	Low–Moderate
2018_YANG_BIOLREPRO_DDIT4_mTOR_DECIDUA	2018	Biology of Reproduction	Dysfunction of DNA damage-inducible transcript 4 in the decidua is relevant to the pathogenesis of preeclampsia	10.1093/biolre/ioy038	mTOR signaling regulation by DDIT4	Trophoblast invasion	Maternal decidua; primary/immortalized hESCs	Late pregnancy tissue; 6‑day in‑vitro decidualization	qRT‑PCR, WB, IHC, flow cytometry, siRNA	Low–Moderate
2017_PAN_ONCOTARGET_CYP11A1_AUTOPHAGY	2017	Oncotarget	Abnormal CYP11A1 gene expression induces excessive autophagy, contributing to the pathogenesis of preeclampsia	10.18632/oncotarget.20383	Autophagy regulation	Matrix remodeling/ Invasion	BeWo trophoblasts; human placenta	Translational validation	Western, ELISA, invasion assays, histology	Low–Moderate
2024_CHEN_BMCPREG_LNCRNA_NETWORK	2024	BMC Pregnancy and Childbirth	Establishment of a placental lncRNA–mRNA expression network for early-onset preeclampsia	10.1186/s12884-024-06481-4	ncRNA / epigenetic/ Placental development	Trophoblast / placental development	Placenta; HTR-8 trophoblasts	Early-onset PE (<34 wks)	RNA-seq, WGCNA, qRT-PCR, CCK-8	Low–Moderate
2024_WANG_CLINEPIGEN_IMPRINTING	2024	Clinical Epigenetics	Methylation alterations of imprinted genes in different placental diseases	10.1186/s13148-024-01738-3	ncRNA / epigenetic/ Placental development	Trophoblast / placental development	Placenta; cord blood	Delivery	Bisulfite sequencing PCR, qRT-PCR, ELISA	Low–Moderate
2025_HU_BMC_C3AR1	2025	BMC Pregnancy and Childbirth	C3AR1 as a target for preeclampsia: from bioinformatics and network pharmacology to experimental validation	10.1186/s12884-025-07221-y	Complement / Trophoblast invasion	Trophoblast invasion	Placenta (villous trophoblast) + HTR-8/SVneo cells	≤34 weeks (early-onset PE)	IHC, qRT-PCR, Western blot, GSEA/KEGG enrichment, CCK-8, Transwell invasion, apoptosis assays	Low
			(mentioned in more than one type of molecular mechanism)
			Total number of included articles (n=62)
